# Supplementary material for: Mid-lateral cerebellar complex spikes encode multiple independent reward-related signals during reinforcement learning
Source: Nat Commun. 2021 Nov 9;12:6475. doi: 10.1038/s41467-021-26338-0 (PMC8578621; doi:10.1038/s41467-021-26338-0)
Supplement: Supplementary file 3 — Source Data [file 41467_2021_26338_MOESM3_ESM.xlsx]

## Sheet: Fig 1b
trial	-14.5	-11.5	-8.5	-5.5	0	3	6	9	12	15	18	21	24	27	30	33	36	39	42	45	48	51	54	57	60	63	66	69	72	75	78	81	84	87	90	93	96	99	102	105	108	111	114	117	120	123	126	129	132
% correct	94.1667	95	96.6667	95.8333	NaN	41.6667	48.3333	54.1667	50.8333	48.3333	51.6667	52.5	62.5	61.6667	65.8333	64.1667	70.4348	80.8696	79.1304	82.8571	80	82.2222	84.7059	82.3529	81.25	76.25	75	85	88.75	84	78.5714	85.7143	94	90	82.5	83.3333	93.3333	86.6667	93.3333	93.3333	83.3333	93.3333	90	96.6667	90	92	100	100	93.3333
SEM	2.4479	2.08514	1.88877	1.99637	0	5.65646	4.46715	4.08589	4.4765	6.21969	6.43118	5.52435	4.94958	6.1112	6.59169	5.29771	4.71118	4.80068	4.17757	4.16685	4.71405	3.53109	3.80521	5.34976	5.44789	6.11325	6.16025	3.65148	2.85325	3.38062	4.20321	5.20095	2.64737	3.33333	5.71772	2.95262	3.20256	4.75017	2.02548	3.20256	3.8564	2.02548	2.14834	1.60128	3.28165	3.50823	0	0	2.26455
[truncated: 24 more columns]

## Sheet: Fig 1f
CS rate
0.505508
0.438658
0.567976
0.632448
0.595807
0.576518
0.638088
0.569566
0.524095
0.515182
0.519558
0.388139
0.51138
0.47077
0.447981
0.373818
0.515889
0.526558
0.786169
0.422407
0.365187
0.388602
NaN
NaN
NaN

## Sheet: Fig 1i
CS	SS
0.874227	0.998128
0.993253	0.999012
0.968355	0.999429
0.921613	0.999072
0.884714	0.999476
0.912306	0.985294
0.98182	0.955655
0.984488	0.995492
0.945859	0.99666
0.963836	0.999499
0.951566	0.992846
0.967407	0.995679
0.962358	0.961875
0.952662	0.998705
0.938787	0.998894
0.953432	0.924242
0.904289	0.961015
0.924252	0.99877
0.959123	0.989436
0.976687	0.98999
0.948857	0.998375
0.867714	0.999563
0.963996	0.999308
0.999686	1
0.910432	0.999223

## Sheet: Fig 2b
OT	Lbeg	Lmid	Lend
2.08231	3.09533	1.37564	0.4963
0.3878	2.3052	1.4256	0.25353
1.70686	1.2563	2.816	0.89535
1.50023	2.1643	0.9352	1.09674
1.09766	3.35645	1.2736	3.0735
0.87652	2.60976	0.8411	0.6242
1.17578	1.8321	2.81302	0.72421
2.4891	2.4923	1.82134	2.05735
3.09	2.5325	1.50636	1.49743
0.7062	1.82145	1.17243	1.18975
0.93725	2.8321	2.15735	0.9423

## Sheet: Fig 2c
OT	Lbeg	Lmid	Lend
17.2467	93.3422	62.6522	87.8744
10.3453	61.2537	57.9963	108.934
11.5342	48.9876	54.6453	58.822
147.323	35.8536	68.9994	55.7553
183.452	76.5574	55.3453	80.0023
31.5211	34.9552	82.3532	34.2424
135.645	67.3466	35.7732	70.3421
98.4326	34.7684	80.2434	28.4342
120.447	35.7242	70.3884	78.0244
50.0002	48.7524	75.2564	78.0824
78.0743	80.0021	56.3367	35.3221

## Sheet: Fig 2e
OT	Lbeg	Lmid	Lend
2.3539	1.4468	0.9965	3.9964
2.4121	1.8842	1.913	1.57757
2.9618	3.2023	3.2523	3.9867
1.3634	3.1597	0.3768	2.06868
2.6434	2.0042	3.2245	2.4213
1.57872	2.0053	0.33535	0.5488
4.2032	2.3653	1.50043	2.41323
0.5342	1.5527	1.8005	3.5826
2.24543	2.2413	1.8456	2.17646
0.8343	0.6232	1.84647	1.18758
1.9565	3.6002	1.1242	3.58424
3.48888	2.6865	4.3004	1.5487
2.20667	2.36511	2.1785	0.98578
3.48782	0.7467	1.8487	0.7045

## Sheet: Fig 2f
OT	Lbeg	Lmid	Lend
72.5342	193.424	75.2324	48.8762
90.4342	150.242	178.988	48.9973
34.2322	168.431	59.9753	49.4225
112.552	212.247	74.4422	92.4342
30.9131	147.323	140.232	20.031
41.532	153.242	103.242	75.2421
83.4242	135.342	78.3211	36.7546
48.0013	121.313	74.0971	83.3133
165.342	142.442	123.313	56.2429
203.242	177.532	28.4232	NaN
30.9852	126.342	65.2422	48.5678
70.0423	255.422	93.3131	47.9722
63.536	98.3422	71.9273	47.8657
58.9232	150.342	120.423	46.7432

## Sheet: Fig 2g
cP-cells					wP-cells
5.42	7.76	5.54	5.5		8.56	5.96	7.96	8.92
5.76	8.86	5.84	5.94		4.7	NaN	NaN	6.92
10.14	6.7	NaN	7.14		NaN	9.18	NaN	NaN
6.42	8	10.52	7.1		5.26	9.24	5.16	11.56
5.02	8.02	6.1	NaN		NaN	7.1	5	5.74
5.08	4.64	4.1	5.68		5.76	5.56	6.14	7.62
7.16	8.08	6.5	6.02		5.2	4.32	10.72	7.84
6.48	9.78	7.66	5.52		8.16	5.52	6.6
5.64	12.64	7.14	4.78		NaN	6.36	10.54
11.88	6.22	6.14	5.02		4.4	6.94	10.08
6.96	7	8.44	4.58		5.78	4.34
8.18	7.32	9.36	4.62		8.84	8.22
6.18	11.6	8.82	9.02		6.12	7.2
5.6	7.54	6.74	9.5		7.26	17.18
8.58	11.34	9.66	9.88		12.86
13.82	NaN	10.84	7.44		7.92
9.34	7.66	9.18	7.8		7.32
12.3	NaN	7.86	8.14		6.12
15.44	13.5	8.42	10.44		6.94
6.62	9.34	5.3	5.02		5.72
8.14	10.02	8.14	5.24		5.04
7.58	11.74	4.18	6.6		5.26
9.2	10.08	5.96	8.74		6.48
NaN	5.42	4	8.44		7.2
6.14	5.64	6.14	19.5		6.5
7.16	10.72	9.24			6.52
4.14	13.1	12.06			5.22
6	8.94	7.1			4.88
5.76	7.66				7.1
8.38					4.92
7.32					5.14
8.28					8.12
6.26					8.78
6.56					11.9
6.78
6.42

## Sheet: Fig 2i
wP-cells			cP-cells
corr	wrong		corr	wrong
0	0		0.668726	0.511195
0.57381	0.30279		0.764755	0.878904
2.8019	3.3406		0.87776	1.59927
0.97569	1.0698		3.08444	2.70359
0.12889	0.0074022		NaN	0.0306601
2.047	2.5523		0.231565	0.342
0.10713	0		NaN	0
0.20357	0.23216		0.0274142	0.0450303
0	0.33022		0.5432	0.592301
0.3242	NaN		4.0283	3.6139
NaN	0.5631		0.508072	0.205355
			1.77171	2.31945
			0.0242	NaN
			0.4311	NaN

## Sheet: Fig 3b
OT	Lbeg	Lmid	Lend
0.6532	1.4993	1.5023	0.6543
1.6577	1.9489	1.8646	0.7643
0.7863	1.49	1.9532	0.5632
0.9092	1.8732	1.3578	0.8532
0.4572	2.244	1.2423	0.6234
1.2534	0.9578	2.156	0.5
0.7322	1.6323	1.4956	1.5753
1.0423	2.25	1.6322	1.1634
0.1542	2.6242	0.6534	0.2575
0.2532	2.1542	NaN	0.8542
0.9523	2.5534	1.0864	0.3896

[truncated: 19 more sheets: Fig 3c, Fig 3e, Fig 3f, Fig 3g, Fig 3i, Fig 4b, Fig 4d, Fig 4e, Fig 4g, Fig 4h, Fig 4i, Fig 4k, Fig 5b, Fig 5c, Fig 5d, Fig 5e, Fig S1a, Fig S1b, Fig S2]
